# Supplementary material for: Precise in vivo functional analysis of DNA variants with base editing using ACEofBASEs target prediction
Source: eLife. 2022 Apr 4;11:e72124. doi: 10.7554/eLife.72124 (PMC9033269; doi:10.7554/eLife.72124)
Supplement: Source code 1. [file elife-72124-code1.zip]

Archive with 51 entries (44 files):
- Source code 1/
- Source code 1/aceofbases/
- Source code 1/aceofbases/__init__.py
- __MACOSX/
- __MACOSX/Source code 1/
- __MACOSX/Source code 1/aceofbases/
- __MACOSX/Source code 1/aceofbases/.___init__.py
- Source code 1/aceofbases/base_editor.py
- __MACOSX/Source code 1/aceofbases/._base_editor.py
- Source code 1/aceofbases/bed_interval.py
- __MACOSX/Source code 1/aceofbases/._bed_interval.py
- Source code 1/aceofbases/editing_sites.py
- __MACOSX/Source code 1/aceofbases/._editing_sites.py
- Source code 1/aceofbases/generate_target_site_svg.py
- __MACOSX/Source code 1/aceofbases/._generate_target_site_svg.py
- Source code 1/aceofbases/gff2bedFiles.py
- __MACOSX/Source code 1/aceofbases/._gff2bedFiles.py
- Source code 1/aceofbases/main.py
- __MACOSX/Source code 1/aceofbases/._main.py
- Source code 1/aceofbases/off_target.py
- __MACOSX/Source code 1/aceofbases/._off_target.py
- Source code 1/aceofbases/pam.py
- __MACOSX/Source code 1/aceofbases/._pam.py
- Source code 1/aceofbases/sequence_methods.py
- __MACOSX/Source code 1/aceofbases/._sequence_methods.py
- __MACOSX/Source code 1/._aceofbases
- Source code 1/Dockerfile
- __MACOSX/Source code 1/._Dockerfile
- Source code 1/INSTALL.md
- __MACOSX/Source code 1/._INSTALL.md
- Source code 1/LICENSE
- __MACOSX/Source code 1/._LICENSE
- Source code 1/README.md
- __MACOSX/Source code 1/._README.md
- Source code 1/setup.py
- __MACOSX/Source code 1/._setup.py
- Source code 1/tests/
- Source code 1/tests/__init__.py
- __MACOSX/Source code 1/tests/
- __MACOSX/Source code 1/tests/.___init__.py
- Source code 1/tests/test_base_editor.py
- __MACOSX/Source code 1/tests/._test_base_editor.py
- Source code 1/tests/test_bed_interval.py
- __MACOSX/Source code 1/tests/._test_bed_interval.py
- Source code 1/tests/test_editing_sites.py
- __MACOSX/Source code 1/tests/._test_editing_sites.py
- Source code 1/tests/test_main.py
- __MACOSX/Source code 1/tests/._test_main.py
- Source code 1/tests/test_sequence_methods.py
- __MACOSX/Source code 1/tests/._test_sequence_methods.py
- __MACOSX/Source code 1/._tests
