# Supplementary material for: Precise in vivo functional analysis of DNA variants with base editing using ACEofBASEs target prediction
Source: eLife. 2022 Apr 4;11:e72124. doi: 10.7554/eLife.72124 (PMC9033269; doi:10.7554/eLife.72124)
Supplement: Source code 1. [file elife-72124-code1.zip › Source code 1/Dockerfile]

FROM python:3.8

RUN wget https://sourceforge.net/projects/bowtie-bio/files/bowtie/1.2.3/bowtie-1.2.3-linux-x86_64.zip

RUN unzip bowtie-1.2.3-linux-x86_64.zip -d opt/

RUN rm bowtie-1.2.3-linux-x86_64.zip

RUN wget https://hgdownload.soe.ucsc.edu/admin/exe/linux.x86_64/faToTwoBit -O opt/faToTwoBit

RUN wget https://hgdownload.soe.ucsc.edu/admin/exe/linux.x86_64/blat/blat -O opt/blat

RUN chmod +x opt/blat opt/faToTwoBit

ENV PATH=/opt:/opt/bowtie-1.2.3-linux-x86_64:$PATH

RUN pip install bx-python

COPY setup.py README.md pkg/

COPY aceofbases/ pkg/aceofbases/

RUN pip install pkg/

RUN rm -rf setup.py README.md aceofbases/

WORKDIR /data/
